# Supplementary material for: Whole-Body Physiologically Based Pharmacokinetic Modeling Framework for Tissue Target Engagement of CD3 Bispecific Antibodies
Source: Pharmaceutics. 2025 Apr 9;17(4):500. doi: 10.3390/pharmaceutics17040500 (PMC12030717; doi:10.3390/pharmaceutics17040500)
Supplement: Supplementary file 1 [file pharmaceutics-17-00500-s001.zip]

Archive with 2 entries (2 files):
- pharmaceutics-3532389-supplementary.docx
- Supplementary Material - Table S1. List of Parameters.xlsx
