# Supplementary material for: Whole-Body Physiologically Based Pharmacokinetic Modeling Framework for Tissue Target Engagement of CD3 Bispecific Antibodies
Source: Pharmaceutics. 2025 Apr 9;17(4):500. doi: 10.3390/pharmaceutics17040500 (PMC12030717; doi:10.3390/pharmaceutics17040500)
Supplement: Supplementary file 1 [file pharmaceutics-17-00500-s001.zip › Supplementary Material - Table S1. List of Parameters.xlsx]

## Sheet: Sheet1
Parameter	Molecule	Organ	Value	Unit	Source/Comment
Spec_Vol	-	Lymph Node Organ	0.00404	ml/g BW	Shah and Betts 2011
Specific blood flow rate	-	Lymph Node Organ	0.381	ml/min/g organ	Mandikian et al. 2018. For DBA/2 Mouse
Fluid recirculation flow proportionality factor	-	Lymph Node Organ	0.001		Assumed same as for spleen
Radius (large pores)	-	Lymph Node Organ	3.3e-07		Assumed same as for spleen
Radius (small pores)	-	Lymph Node Organ	9e-08		Assumed same as for spleen
Flow fraction via large pores	-	Lymph Node Organ	0.8		Assumed same as for spleen
Fraction vascular	-	Lymph Node Organ	0.017	-	Mandikian et al. 2018. For DBA/2 Mouse
Fraction interstitial	-	Lymph Node Organ	0.53	-	Fitted. Reference 0.390 ± 0.178 for DBA/2 Mouse (Mandikian et al. 2018)
Tcell transmigration rate constant	Resting T-cells	Lymph Node Organ	0.09	1/h	Fitted. Transfer rate constant from plasma to organ intestitium for resting Tcells. Based on data from Khot et al. 2019 and assuming a factor of 0.1 between activated and resting T-cells
Tcell retention factor	Resting T-cells	Lymph Node Organ	850	-	Fitted. Factor dividing the lymph flow to determine the effectvice transfer rate of T cells from the organ interstitium to systemic blood.
Fraction of blood for sampling	-	Lymph Node Organ	0.09	-	Fitted. Factor to account for blood loos during organ harvesting.
Hydraulic conductivity	-	Lymph Node Organ	0.0014004	ml/min/N	Assumed same as for spleen
Lymph flow proportionality factor	-	Lymph Node Organ	0.0199	-	Assumed same as for spleen
Tcell transmigration rate constant	Resting T-cells	Bone	0.18	1/h	Fitted. Based on data from Khot et al. 2019 and assuming a factor of 0.1 between activated and resting T-cells
Tcell transmigration rate constant	Resting T-cells	Brain	1.08	1/h	Fitted. Based on data from Khot et al. 2019 and assuming a factor of 0.1 between activated and resting T-cells
Tcell transmigration rate constant	Resting T-cells	Fat	0.045	1/h	Fitted. Based on data from Khot et al. 2019 and assuming a factor of 0.1 between activated and resting T-cells
Tcell transmigration rate constant	Resting T-cells	Gonads	0.00315	1/h	Fitted. Based on data from Khot et al. 2019 and assuming a factor of 0.1 between activated and resting T-cells
Tcell transmigration rate constant	Resting T-cells	Heart	0.126	1/h	Fitted. Based on data from Khot et al. 2019 and assuming a factor of 0.1 between activated and resting T-cells
Tcell transmigration rate constant	Resting T-cells	Kidney	0.135	1/h	Fitted. Based on data from Khot et al. 2019 and assuming a factor of 0.1 between activated and resting T-cells
Tcell transmigration rate constant	Resting T-cells	Stomach	0.1305	1/h	Fitted. Based on data from Khot et al. 2019 and assuming a factor of 0.1 between activated and resting T-cells
Tcell transmigration rate constant	Resting T-cells	SmallIntestine	0.36	1/h	Fitted. Based on data from Khot et al. 2019 and assuming a factor of 0.1 between activated and resting T-cells
Tcell transmigration rate constant	Resting T-cells	LargeIntestine	0.045	1/h	Fitted. Based on data from Khot et al. 2019 and assuming a factor of 0.1 between activated and resting T-cells
Tcell transmigration rate constant	Resting T-cells	Liver	0.9	1/h	Fitted. Based on data from Khot et al. 2019 and assuming a factor of 0.1 between activated and resting T-cells
Tcell transmigration rate constant	Resting T-cells	Lung	2.88	1/h	Fitted. Based on data from Khot et al. 2019 and assuming a factor of 0.1 between activated and resting T-cells
Tcell transmigration rate constant	Resting T-cells	Muscle	0.0081	1/h	Fitted. Based on data from Khot et al. 2019 and assuming a factor of 0.1 between activated and resting T-cells
Tcell transmigration rate constant	Resting T-cells	Pancreas	0.00315	1/h	Fitted. Based on data from Khot et al. 2019 and assuming a factor of 0.1 between activated and resting T-cells
Tcell transmigration rate constant	Resting T-cells	Skin	0.018	1/h	Fitted. Based on data from Khot et al. 2019 and assuming a factor of 0.1 between activated and resting T-cells
Tcell transmigration rate constant	Resting T-cells	Spleen	1.674	1/h	Fitted. Based on data from Khot et al. 2019 and assuming a factor of 0.1 between activated and resting T-cells
Tcell transmigration rate constant	Resting T-cells	Tumor	0.225	1/h	Fitted. Based on data from Khot et al. 2019 and assuming a factor of 0.1 between activated and resting T-cells
Tcell retention factor	Resting T-cells	Bone	7.5	-	Fitted. Based on data from Khot et al. 2019
Tcell retention factor	Resting T-cells	Brain	1	-	Fitted. Based on data from Khot et al. 2019
Tcell retention factor	Resting T-cells	Fat	160	-	Fitted. Based on data from Khot et al. 2019
Tcell retention factor	Resting T-cells	Gonads	500	-	Fitted. Based on data from Khot et al. 2019
Tcell retention factor	Resting T-cells	Heart	20	-	Fitted. Based on data from Khot et al. 2019
Tcell retention factor	Resting T-cells	Kidney	62.5	-	Fitted. Based on data from Khot et al. 2019
Tcell retention factor	Resting T-cells	Stomach	1	-	Fitted. Based on data from Khot et al. 2019
Tcell retention factor	Resting T-cells	SmallIntestine	70	-	Fitted. Based on data from Khot et al. 2019
Tcell retention factor	Resting T-cells	LargeIntestine	700	-	Fitted. Based on data from Khot et al. 2019
Tcell retention factor	Resting T-cells	Liver	50	-	Fitted. Based on data from Khot et al. 2019
Tcell retention factor	Resting T-cells	Lung	0.2	-	Fitted. Based on data from Khot et al. 2019
Tcell retention factor	Resting T-cells	Muscle	200	-	Fitted. Based on data from Khot et al. 2019
Tcell retention factor	Resting T-cells	Pancreas	2000	-	Fitted. Based on data from Khot et al. 2019
Tcell retention factor	Resting T-cells	Skin	65	-	Fitted. Based on data from Khot et al. 2019
Tcell retention factor	Resting T-cells	Spleen	410	-	Fitted. Based on data from Khot et al. 2019
Tcell retention factor	Resting T-cells	Tumor	55	-	Fitted. Based on data from Khot et al. 2019
Fraction of blood for sampling	-	Bone	1	-	Fitted. Based on data from Khot et al. 2019
Fraction of blood for sampling	-	Brain	0.41	-	Fitted. Based on data from Khot et al. 2019
Fraction of blood for sampling	-	Fat	0.6	-	Fitted. Based on data from Khot et al. 2019
Fraction of blood for sampling	-	Gonads	0.5	-	Fitted. Based on data from Khot et al. 2019
Fraction of blood for sampling	-	Heart	0.123	-	Fitted. Based on data from Khot et al. 2019
Fraction of blood for sampling	-	Kidney	0.7	-	Fitted. Based on data from Khot et al. 2019
Fraction of blood for sampling	-	Stomach	0.5	-	Fitted. Based on data from Khot et al. 2019
Fraction of blood for sampling	-	SmallIntestine	0.2	-	Fitted. Based on data from Khot et al. 2019
Fraction of blood for sampling	-	LargeIntestine	0.1	-	Fitted. Based on data from Khot et al. 2019
Fraction of blood for sampling	-	Liver	0.6	-	Fitted. Based on data from Khot et al. 2019
Fraction of blood for sampling	-	Lung	0.2	-	Fitted. Based on data from Khot et al. 2019
Fraction of blood for sampling	-	Muscle	0.9	-	Fitted. Based on data from Khot et al. 2019
Fraction of blood for sampling	-	Pancreas	0.5	-	Fitted. Based on data from Khot et al. 2019
Fraction of blood for sampling	-	Skin	0.75	-	Fitted. Based on data from Khot et al. 2019
Fraction of blood for sampling	-	Spleen	0.654	-	Fitted. Based on data from Khot et al. 2019
Fraction of blood for sampling	-	Tumor	0.9	-	Fitted. Based on data from Khot et al. 2019
Elimination rate constant	Active T-cells	Lung	1.38	1/h	Fitted. Based on data from Khot et al. 2019. Elimination in the interstitial lung. Elimination only for active T-cells (resting T-cells did not undergo elimination).
FcRn KD	TCB		1.2	uM	Fitted. Based on data from Mandikian et al. 2018
Initial concentration	HER2	Tumor	4.5	nM	Derived from Malik et al. 2017
Initial concentration	CD3		43.45	nM	Derived from Melder et al. 2002 and Rubin et al. 1996. Initial value for all organs. Value at start of TCB administration is different due to the redistribution of T-cells in steady state
Membrane Target Fraction	-		2	-	Ratio between internalized and membrane CD3
Fraction interstitial	-	Tumor	0.15	-	Fitted
Fraction vascular	-	Tumor	0.05	-	Niederalt et al. 2017
Volume	-	Tumor	0.24	mL	From Mandikian et al. 2018
Fraction vascular	-	Spleen	0.076	-	Fitted
Fraction interstitial	-	Spleen	0.024	-	Fitted
Fraction vascular	-	Kidney	0.1	-	Fitted
Fraction interstitial	-	Kidney	0.15	-	Fitted
Fraction vascular	-	Liver	0.045	-	Fitted
Fraction interstitial	-	Liver	0.086	-	Fitted
Turnover rate constant	HER2		0.0213	1/min	Fitted
HER2 Internalization rate constant	TCB-HER2		0.00143	1/min	Fitted
HER2 Internalization rate constant	TCB-CD3-HER2		0.000476667	1/min	Fitted
HER2 KD	TCB-HER2		1.48	nM	Internal Study
HER2 KD	TCB-CD3-HER2		1.48	nM	Internal Study
CD3 KD	gD-CD3L		446	nM	Internal Study
CD3 KD	HER2-CD3L		446	nM	Internal Study
CD3 KD	gD-CD3H		14.4	nM	Internal Study
CD3 KD	HER2-CD3H		14.4	nM	Internal Study
CD3 KD	gD-CD3 VH		0.5	nM	Assumed
CD3 koff	TCB-CD3-HER2		KD*kon/100		Assumed
CD3 kon	gD-CD3L		0.02023	L/umol/min	Fitted
CD3 kon	HER2-CD3L		0.02023	L/umol/min	Fitted
CD3 kon	gD-CD3H		0.02123	L/umol/min	Fitted
CD3 kon	HER2-CD3H		0.02123	L/umol/min	Fitted
CD3 kon	gD-CD3 VH		0.02173	L/umol/min	Fitted
CD3 internalization rate constant	gD-CD3L		0.0011708	1/min	Fitted
CD3 internalization rate constant	HER2-CD3L		0.0011708	1/min	Fitted
CD3 internalization rate constant	gD-CD3H		0.0011708	1/min	Fitted
CD3 internalization rate constant	HER2-CD3H		0.0011708	1/min	Fitted
CD3 internalization rate constant	gD-CD3 VH		0.0011708	1/min	Fitted
CD3 internalization rate constant	TCB-CD3-HER2		0.000390267	1/min	Fitted

## Sheet: Sheet2
*	Organism	LymphNodeOrgan	Spec_Vol	0.00404
*	Organism	LymphNodeOrgan	Specific blood flow rate	0.381
*	Organism	LymphNodeOrgan	Fluid recirculation flow proportionality factor	0.001
*	Organism	LymphNodeOrgan	Radius (large pores)	3.3e-07
*	Organism	LymphNodeOrgan	Radius (small pores)	9e-08
*	Organism	LymphNodeOrgan	Flow fraction via large pores	0.8
*	Organism	LymphNodeOrgan	Fraction vascular	0.017
*	Organism	LymphNodeOrgan	Fraction interstitial	0.53
*	Organism	LymphNodeOrgan	Tcell transmigration rate	1
*	Organism	LymphNodeOrgan	Tcell retention factor	850
*	Organism	LymphNodeOrgan	Fraction of blood for sampling	0.09
*	Organism	LymphNodeOrgan
*	Organism	LymphNodeOrgan	Hydraulic conductivity	3.89e-11
*	Organism	LymphNodeOrgan	Lymph flow proportionality factor	0.0199
*	Organism	Bone	Tcell transmigration rate	2
*	Organism	Brain	Tcell transmigration rate	12
*	Organism	Fat	Tcell transmigration rate	0.5	0.00386617
*	Organism	Gonads	Tcell transmigration rate	0.035	0.00403571
*	Organism	Heart	Tcell transmigration rate	1.4
*	Organism	Kidney	Tcell transmigration rate	1.5
*	Organism	Stomach	Tcell transmigration rate	1.45
*	Organism	SmallIntestine	Tcell transmigration rate	4
*	Organism	LargeIntestine	Tcell transmigration rate	0.5
*	Organism	Liver
*	Organism	Lung	Tcell transmigration rate	32
*	Organism	Muscle	Tcell transmigration rate	0.09
*	Organism	Pancreas	Tcell transmigration rate	0.035
*	Organism	Skin	Tcell transmigration rate	0.2
*	Organism	Spleen	Tcell transmigration rate	18.6	1116
*	Organism	Tumor	Tcell transmigration rate	2.5
*	Organism	Bone	Tcell retention factor	7.5
*	Organism	Brain	Tcell retention factor	1
*	Organism	Fat	Tcell retention factor	160
*	Organism	Gonads	Tcell retention factor	500
*	Organism	Heart	Tcell retention factor	20
*	Organism	Kidney	Tcell retention factor	62.5
*	Organism	Stomach	Tcell retention factor	1
*	Organism	SmallIntestine	Tcell retention factor	70
*	Organism	LargeIntestine	Tcell retention factor	700
*	Organism	Liver
*	Organism	Lung	Tcell retention factor	0.2
*	Organism	Muscle	Tcell retention factor	200
*	Organism	Pancreas	Tcell retention factor	2000
*	Organism	Skin	Tcell retention factor	65
*	Organism	Spleen	Tcell retention factor	410
*	Organism	Tumor	Tcell retention factor	55
*	Organism	Bone	Fraction of blood for sampling	1
*	Organism	Brain	Fraction of blood for sampling	0.41
*	Organism	Fat	Fraction of blood for sampling	0.6
*	Organism	Gonads	Fraction of blood for sampling	0.5
*	Organism	Heart	Fraction of blood for sampling	0.123
*	Organism	Kidney	Fraction of blood for sampling	0.7
*	Organism	Stomach	Fraction of blood for sampling	0.5
*	Organism	SmallIntestine	Fraction of blood for sampling	0.2
*	Organism	LargeIntestine	Fraction of blood for sampling	0.1
*	Organism	Liver
*	Organism	Lung	Fraction of blood for sampling	0.2
*	Organism	Muscle	Fraction of blood for sampling	0.9
*	Organism	Pancreas	Fraction of blood for sampling	0.5
*	Organism	Skin	Fraction of blood for sampling	0.75
*	Organism	Spleen	Fraction of blood for sampling	0.654
*	Organism	Tumor	Fraction of blood for sampling	0.9
*	Elimination in Lung aTC_m	E_Lung	0.023		1.38
*	Elimination in Lung aTC_i	E_Lung	0.023
*	Elimination in Lung aTC_b	E_Lung	0.023
*	aTC_m	Kd (FcRn) in plasma/interstitial	1000000
*	aTC_i	Kd (FcRn) in plasma/interstitial	1000000
*	aTC_b	Kd (FcRn) in plasma/interstitial	1000000
*	nTC_m	Kd (FcRn) in plasma/interstitial	1000000
*	nTC_i	Kd (FcRn) in plasma/interstitial	1000000
*	nTC_b	Kd (FcRn) in plasma/interstitial	1000000
*	aTC_m	TM_fac	0.015
*	aTC_i	TM_fac	0.015
*	aTC_b	TM_fac	0.015
*	nTC_m	TM_fac	0.0015
*	nTC_i	TM_fac	0.0015
*	nTC_b	TM_fac	0.0015
*	Applications	aTC_m IV
*	Applications	aTC_m IV
*	Applications	aTC_i IV
*	Applications	aTC_i IV
*	Applications	nTC_m IV
*	Applications	nTC_m IV
*	Applications	nTC_i IV
*	Applications	nTC_i IV
*	Applications	TDB IV Infusion
*	Applications	TDB IV Infusion
*	Applications	TDB IV Infusion
*	TDB;Kd (FcRn) in endosomal space;1.00E+07
*	TDB_Target_internalization;k_int;0.00E+00
*	Target_synthesis;k_deg;2.13E-02
*	aTC_internalization;k_int;0.00E+00
*	nTC_internalization;k_int;0.00E+00
*	aTC_turnover;k_deg;1
*	aTC_turnover;MembraneTargetFraction;1
*	nTC_turnover;k_deg;2.50E-03
*	nTC_turnover;MembraneTargetFraction;2.00
*	nTC_m;nTC_m IC;0.04345
*	nTC_i;nTC_i IC;0.02172
*	aTC_binding;Kd;1.00E+06
*	aTC_binding;kon;0
*	nTC_binding;Kd;1.00E+06
*	nTC_binding;kon;0
*	aTC_b-Target-Lab;Kd;1.00E+06
*	aTC_b-Target-Lab;kon;0
*	nTC_b-Target-Lab;Kd;1.00E+06
*	nTC_b-Target-Lab;kon;0
*	TDB-Target-Lab;Kd;1.00E+06
*	TDB-Target-Lab;kon;0
*	TDB-Target-nTC_m;Kd;1.00E+06
*	TDB-Target-nTC_m;kon;0
*	Target;Reference concentration;1
*	Organism	Bone
*	Organism	Brain
*	Organism	Fat
*	Organism	Gonads
*	Organism	Heart
*	Organism	Kidney
*	Organism	Stomach
*	Organism	SmallIntestine
*	Organism	LargeIntestine
*	Organism	Liver			Target;Relative expression (normalized);0
*	Organism	Lung
*	Organism	Muscle
*	Organism	Pancreas
*	Organism	Skin
*	Organism	Spleen
*	Organism	Tumor
*	Organism	Tumor	Volume	0.00024
*	Organism	Spleen	Radius (small pores)	9e-08
*	Organism	Liver	Radius (small pores)	5e-08
*	Organism	Bone	Radius (large pores)	3e-07
*	Organism	Brain	Radius (large pores)	1.25e-07
*	Organism	Fat	Radius (large pores)	1.25e-07
*	Organism	Gonads	Radius (large pores)	2.5e-07
*	Organism	Heart	Radius (large pores)	2.5e-07
*	Organism	Kidney	Radius (large pores)	2.5e-07
*	Organism	Stomach	Radius (large pores)	2.5e-07
*	Organism	SmallIntestine	Radius (large pores)	2.5e-07
*	Organism	LargeIntestine	Radius (large pores)	2.5e-07
*	Organism	Liver
*	Organism	Lung	Radius (large pores)	2.5e-07
*	Organism	Muscle	Radius (large pores)	2.5e-07
*	Organism	Pancreas	Radius (large pores)	2.5e-07
*	Organism	Skin	Radius (large pores)	9.25e-08
*	Organism	Spleen	Radius (large pores)	3.3e-07
*	Organism	Tumor	Radius (large pores)	2.5e-07
*	Organism	Bone	Flow fraction via large pores	0.8
*	Organism	Brain	Flow fraction via large pores	0.05
*	Organism	Fat	Flow fraction via large pores	0.05
*	Organism	Gonads	Flow fraction via large pores	0.05
*	Organism	Heart	Flow fraction via large pores	0.05
*	Organism	Kidney	Flow fraction via large pores	0.05
*	Organism	Stomach	Flow fraction via large pores	0.05
*	Organism	SmallIntestine	Flow fraction via large pores	0.05
*	Organism	LargeIntestine	Flow fraction via large pores	0.05
*	Organism	Liver
*	Organism	Lung	Flow fraction via large pores	0.05
*	Organism	Muscle	Flow fraction via large pores	0.05
*	Organism	Pancreas	Flow fraction via large pores	0.05
*	Organism	Skin	Flow fraction via large pores	0.05
*	Organism	Spleen	Flow fraction via large pores	0.8
*	Organism	Tumor	Flow fraction via large pores	0.05
*	Organism	Bone	Hydraulic conductivity	9e-12
*	Organism	Brain	Hydraulic conductivity	1e-14
*	Organism	Fat	Hydraulic conductivity	9e-12
*	Organism	Gonads	Hydraulic conductivity	9e-12
*	Organism	Heart	Hydraulic conductivity	1.43e-11
*	Organism	Kidney	Hydraulic conductivity	1.25e-10
*	Organism	Stomach	Hydraulic conductivity	3.97e-11
*	Organism	SmallIntestine	Hydraulic conductivity	1.54e-10
*	Organism	LargeIntestine	Hydraulic conductivity	1.87e-10
*	Organism	Liver
*	Organism	Lung	Hydraulic conductivity	5.67e-12
*	Organism	Muscle	Hydraulic conductivity	9e-12
*	Organism	Pancreas	Hydraulic conductivity	3.22e-11
*	Organism	Skin	Hydraulic conductivity	1.95e-11
*	Organism	Spleen	Hydraulic conductivity	3.89e-11
*	Organism	Tumor	Hydraulic conductivity	4.44e-11
*	Organism	Bone	Fluid recirculation flow proportionality factor	0.96
*	Organism	Brain	Fluid recirculation flow proportionality factor	0.4
*	Organism	Fat	Fluid recirculation flow proportionality factor	0.36
*	Organism	Gonads	Fluid recirculation flow proportionality factor	0.96
*	Organism	Heart	Fluid recirculation flow proportionality factor	0.96
*	Organism	Kidney	Fluid recirculation flow proportionality factor	0.76
*	Organism	Stomach	Fluid recirculation flow proportionality factor	0.96
*	Organism	SmallIntestine	Fluid recirculation flow proportionality factor	0.18
*	Organism	LargeIntestine	Fluid recirculation flow proportionality factor	0.18
*	Organism	Liver	Fluid recirculation flow proportionality factor	0.96
*	Organism	Lung	Fluid recirculation flow proportionality factor	0.01
*	Organism	Muscle	Fluid recirculation flow proportionality factor	0.29
*	Organism	Pancreas	Fluid recirculation flow proportionality factor	0.01
*	Organism	Skin	Fluid recirculation flow proportionality factor	0.62
*	Organism	Spleen	Fluid recirculation flow proportionality factor	0.01
*	Organism	Tumor	Fluid recirculation flow proportionality factor	0.28
*	Organism	Bone	Lymph flow proportionality factor	0.000662
*	Organism	Brain	Lymph flow proportionality factor	7.27e-05
*	Organism	Fat	Lymph flow proportionality factor	0.00754
*	Organism	Gonads	Lymph flow proportionality factor	0.0111
*	Organism	Heart	Lymph flow proportionality factor	0.00147
*	Organism	Kidney	Lymph flow proportionality factor	0.000709
*	Organism	Stomach	Lymph flow proportionality factor	0.00204
*	Organism	SmallIntestine	Lymph flow proportionality factor	0.00195
*	Organism	LargeIntestine	Lymph flow proportionality factor	0.0144
*	Organism	Liver	Lymph flow proportionality factor	0.0199
*	Organism	Lung	Lymph flow proportionality factor	3.56e-05
*	Organism	Muscle	Lymph flow proportionality factor	0.00201
*	Organism	Pancreas	Lymph flow proportionality factor	0.0303
*	Organism	Skin	Lymph flow proportionality factor	0.00352
*	Organism	Spleen	Lymph flow proportionality factor	0.0199
*	Organism	Tumor	Lymph flow proportionality factor	0.00365
*	Organism	Tumor	Fraction interstitial	0.15
*	Organism	Tumor	Fraction vascular	0.05
*	Organism	Spleen	Specific blood flow rate	0.326
*	Organism	Spleen	Fraction vascular	0.076
*	Organism	Spleen	Fraction interstitial	0.024
*	Organism	Liver
*	Organism	Liver
*	Organism	Liver
*	Organism	Kidney	Specific blood flow rate	3.93
*	Organism	Kidney	Fraction vascular	0.1
*	Organism	Kidney	Fraction interstitial	0.15

## Sheet: Sheet3
*|Applications|aTC_m IV|Application_1|ProtocolSchemaItem	Dose	2.88e-06	0	0	0	0	0	0	0	0	0	0	0	0	0	0	0	0	0	0	0	0	0	0	0	0	0	0	0	0	0	0	0	0	0	0	0	0	0	0	0	0	0	0	0	0	0	0	0
*|Applications|aTC_m IV|Application_1|ProtocolSchemaItem	Start time	0	10000000000	10000000000	10000000000	10000000000	10000000000	10000000000	10000000000	10000000000	10000000000	10000000000	10000000000	10000000000	10000000000	10000000000	10000000000	10000000000	10000000000	10000000000	10000000000	10000000000	10000000000	10000000000	10000000000	10000000000	10000000000	10000000000	10000000000	10000000000	10000000000	10000000000	10000000000	10000000000	10000000000	10000000000	10000000000	10000000000	10000000000	10000000000	10000000000	10000000000	10000000000	10000000000	10000000000	10000000000	10000000000	10000000000	10000000000
*|Applications|aTC_i IV|Application_1|ProtocolSchemaItem	Dose	1.24e-06	0	0	0	0	0	0	0	0	0	0	0	0	0	0	0	0	0	0	0	0	0	0	0	0	0	0	0	0	0	0	0	0	0	0	0	0	0	0	0	0	0	0	0	0	0	0	0
*|Applications|aTC_i IV|Application_1|ProtocolSchemaItem	Start time	0	10000000000	10000000000	10000000000	10000000000	10000000000	10000000000	10000000000	10000000000	10000000000	10000000000	10000000000	10000000000	10000000000	10000000000	10000000000	10000000000	10000000000	10000000000	10000000000	10000000000	10000000000	10000000000	10000000000	10000000000	10000000000	10000000000	10000000000	10000000000	10000000000	10000000000	10000000000	10000000000	10000000000	10000000000	10000000000	10000000000	10000000000	10000000000	10000000000	10000000000	10000000000	10000000000	10000000000	10000000000	10000000000	10000000000	10000000000
*|Applications|nTC_m IV|Application_1|ProtocolSchemaItem	Dose	0	0	0	0	0	0	0	0	0	0	0	0	0	0	0	0	0	0	0	0	0	0	0	0	0	0	0	0	0	0	0	0	0	0	0	0	0	0	0	0	0	0	0	0	0	0	0	0
*|Applications|nTC_m IV|Application_1|ProtocolSchemaItem	Start time	10000000000	10000000000	10000000000	10000000000	10000000000	10000000000	10000000000	10000000000	10000000000	10000000000	10000000000	10000000000	10000000000	10000000000	10000000000	10000000000	10000000000	10000000000	10000000000	10000000000	10000000000	10000000000	10000000000	10000000000	10000000000	10000000000	10000000000	10000000000	10000000000	10000000000	10000000000	10000000000	10000000000	10000000000	10000000000	10000000000	10000000000	10000000000	10000000000	10000000000	10000000000	10000000000	10000000000	10000000000	10000000000	10000000000	10000000000	10000000000
*|Applications|nTC_i IV|Application_1|ProtocolSchemaItem	Dose	0	0	0	0	0	0	0	0	0	0	0	0	0	0	0	0	0	0	0	0	0	0	0	0	0	0	0	0	0	0	0	0	0	0	0	0	0	0	0	0	0	0	0	0	0	0	0	0
*|Applications|nTC_i IV|Application_1|ProtocolSchemaItem	Start time	10000000000	10000000000	10000000000	10000000000	10000000000	10000000000	10000000000	10000000000	10000000000	10000000000	10000000000	10000000000	10000000000	10000000000	10000000000	10000000000	10000000000	10000000000	10000000000	10000000000	10000000000	10000000000	10000000000	10000000000	10000000000	10000000000	10000000000	10000000000	10000000000	10000000000	10000000000	10000000000	10000000000	10000000000	10000000000	10000000000	10000000000	10000000000	10000000000	10000000000	10000000000	10000000000	10000000000	10000000000	10000000000	10000000000	10000000000	10000000000
*|Applications|TDB IV Infusion|Application_1|ProtocolSchemaItem	Dose	0	1e-08	1e-08	0	1e-08	1e-08	1e-08	1e-08	1e-08	1e-08	1e-08	1e-08	1e-08	1e-08	1e-08	1e-08	1e-08	1e-08	1e-08	1e-08	1e-08	1e-08	1e-08	1e-08	1e-08	1e-08	1e-08	1e-08	1e-08	1e-08	1e-08	1e-08	1e-08	1e-08	1e-08	1e-08	1e-08	1e-08	1e-08	1e-08	1e-08	1e-08	1e-08	1e-08	1e-08	1e-08	1e-08	1e-08
*|Applications|TDB IV Infusion|Application_1|ProtocolSchemaItem	Start time	10000000000	0	0	10000000000	0	0	0	0	0	0	0	0	0	0	0	0	0	0	0	0	0	0	0	0	0	0	0	0	0	0	0	0	0	0	0	0	0	0	0	0	0	0	0	0	0	0	0	1200000
*|Applications|TDB IV Infusion|Application_1|ProtocolSchemaItem	Infusion time	3	3	3	3	3	3	3	3	3	3	3	3	3	3	3	3	3	3	3	3	3	3	3	3	3	3	3	3	3	3	3	3	3	3	3	3	3	3	3	3	3	3	3	3	3	3	3	3
*|aTC_internalization	k_int	0	0	0	0	0	0	0	0	0	0	0	0	0	0	0	0	0	0	0	0.021	0.0021	0.001	0.0004	0.0004	0.0004	4e-05	4e-05	4e-05	4e-05	4e-05	4e-05	4e-05	4e-05	4e-05	4e-05	4e-05	4e-05	4e-05	4e-05	4e-05	4e-05	4e-05	4e-05	4e-05	4e-05	4e-05	4e-05	0.0005
*|nTC_internalization	k_int	0	0	0	0	0	0	0	0	0	0	0	0	0	0	0	0	0	0	0	0.021	0.0021	0.001	0.0004	0.0004	0.0004	4e-05	4e-05	4e-05	4e-05	4e-05	4e-05	4e-05	4e-05	4e-05	4e-05	4e-05	4e-05	4e-05	4e-05	4e-05	4e-05	4e-05	4e-05	4e-05	4e-05	4e-05	4e-05	0.0011708
*|aTC_binding	Kd	1000000	1000000	1000000	1000000	1000000	1000000	1000000	1000000	1000000	1000000	1000000	1000000	1000000	1000000	1000000	1000000	1000000	1000000	1000000	1000000	1000000	1000000	1000000	1000000	1000000	1000000	1000000	1000000	1000000	1000000	1000000	1000000	1000000	1000000	1000000	1000000	1000000	1000000	1000000	1000000	1000000	1000000	1000000	1000000	1000000	1000000	1000000	1000000
*|aTC_binding	kon	0	0	0	0	0	0	0	0	0	0	0	0	0	0	0	0	0	0	0	0	0	0	0	0	0	0	0	0	0	0	0	0	0	0	0	0	0	0	0	0	0	0	0	0	0	0	0	0
*|nTC_binding	kon	1	1	1	1	1	1	1	1	1	1	1	1	1	1	1	1	1	1	1	1	1	1	1	1	1	1	1	1	1	1	1	1	1	1	1	1	1	1	1	1	0	1	1	0	1	1	1	0.02023
*|TDB-Target-nTC_m	kon	0	0	0	0	0	0	0	0	0	0	0	0	0	0	0	0	0	0	0	0	0	0	0	0	0	0	0	0	0	0	0	0	0	0	0	0	0	0	0	0	0	0	0	0	0	1	1	1
*|nTC_b-Target-Lab	kon	0	0	0	0	0	0	0	0	0	0	0	0	0	0	0	0	0	0	0	0	0	0	0	0	0	0	0	0	0	0	0	0	0	0	0	0	0	0	0	0	0	0	0	0	0	1	1	1
*|TDB-Target-Lab	kon	0	0	0	0	0	0	0	0	0	0	0	0	0	0	0	0	0	0	0	0	0	0	0	0	0	0	0	0	0	0	0	0	0	0	0	0	0	0	0	0	0	0	0	0	0	1	1	1
*|aTC_b-Target-Lab	Kd	1000000	1000000	1000000	1000000	1000000	1000000	1000000	1000000	1000000	1000000	1000000	1000000	1000000	1000000	1000000	1000000	1000000	1000000	1000000	1000000	1000000	1000000	1000000	1000000	1000000	1000000	1000000	1000000	1000000	1000000	1000000	1000000	1000000	1000000	1000000	1000000	1000000	1000000	1000000	1000000	1000000	1000000	1000000	1000000	1000000	1000000	1000000	1000000
*|aTC_b-Target-Lab	kon	0	0	0	0	0	0	0	0	0	0	0	0	0	0	0	0	0	0	0	0	0	0	0	0	0	0	0	0	0	0	0	0	0	0	0	0	0	0	0	0	0	0	0	0	0	0	0	0
*|nTC_b	TM_fac	0.0015	0.0015	0.0015	0.0015	0.0015	0.0015	0.0015	0.0015	0.0015	0.0015	0.0015	0.0015	0.0015	0.0015	0.0015	0.0015	0.0015	0.0015	0.0015	0.0015	0.0015	0.0015	0.0015	0.0015	0.0015	0.0015	0.0015	0.0015	0.0015	0.0015	0.0015	0.0015	0.0015	0.0015	0.0015	0.0015	0.0015	0.0015	0.0015	0.0015	0.0015	0.0015	0.0015	0.0015	0.0015	0.0015	0.0015	0.0015
*|Target	Reference concentration	1	1	1	1	1	1	1	1	1	1	1	1	1	1	1	1	1	1	1	1	1	1	1	1	1	1	1	1	1	1	1	1	1	1	1	1	1	1	1	1	1	1	1	1	1	1	1	1
*|TDB	Kd (FcRn) in endosomal space	1.2	3	3	3	3	3	3	3	1	0.6	3	3	3	3	3	3	3	3	3	0.076	0.076	0.076	0.076	0.076	0.076	0.76	0.76	0.76	0.76	0.76	0.76	0.76	0.76	0.76	0.76	0.76	0.76	0.76	0.76	0.76	0.76	0.76	0.76	0.76	0.76	0.76	0.76	1.2
*|TDB_Target_internalization	k_int	0	0	0	0	0	0	0	0	0	0	0	0	0	0	0	0	0	0	0	0	0	0	0	0	0	0	0	0	0	0	0	0	0	0	0	0	0	0	0	0	0	0	0	0	2e-07	2e-07	2e-07	0.00143
*|nTC_binding	Kd	1	1	1	1	0.04	0.11	0.33	1	1	1	1	1	1	1	0.33	0.11	0.06	0.001	5e-05	0.11	0.11	0.06	0.06	0.001	5e-05	0.06	0.001	5e-05	0.06	0.06	0.06	0.06	0.06	0.06	0.06	0.06	0.06	0.05	0.0005	5e-05	1	0.05	0.0005	1000000	0.05	0.05	0.05	0.446
*|TDB-Target-nTC_m	Kd	1000000	1000000	1000000	1000000	1000000	1000000	1000000	1000000	1000000	1000000	1000000	1000000	1000000	1000000	1000000	1000000	1000000	1000000	1000000	1000000	1000000	1000000	1000000	1000000	1000000	1000000	1000000	1000000	1000000	1000000	1000000	1000000	1000000	1000000	1000000	1000000	1000000	1000000	1000000	1000000	1000000	1000000	1000000	1000000	0.05	0.05	0.05	0.446
*|nTC_b-Target-Lab	Kd	1000000	1000000	1000000	1000000	1000000	1000000	1000000	1000000	1000000	1000000	1000000	1000000	1000000	1000000	1000000	1000000	1000000	1000000	1000000	1000000	1000000	1000000	1000000	1000000	1000000	1000000	1000000	1000000	1000000	1000000	1000000	1000000	1000000	1000000	1000000	1000000	1000000	1000000	1000000	1000000	1000000	1000000	1000000	1000000	1000000	1	0.5	0.00148
*|TDB-Target-Lab	Kd	1000000	1000000	1000000	1000000	1000000	1000000	1000000	1000000	1000000	1000000	1000000	1000000	1000000	1000000	1000000	1000000	1000000	1000000	1000000	1000000	1000000	1000000	1000000	1000000	1000000	1000000	1000000	1000000	1000000	1000000	1000000	1000000	1000000	1000000	1000000	1000000	1000000	1000000	1000000	1000000	1000000	1000000	1000000	1000000	1000000	1	0.5	0.00148
*|Organism|Tumor	Tcell transmigration rate	2.5	2.5	2.5	2.5	2.5	2.5	2.5	2.5	2.5	2.5	2.5	2.5	2.5	2.5	2.5	2.5	2.5	2.5	2.5	2.5	2.5	2.5	2.5	2.5	2.5	2.5	2.5	2.5	2.5	2.5	2.5	2.5	2.5	2.5	2.5	2.5	2.5	2.5	2.5	2.5	2.5	2.5	2.5	2.5	2.5	2.5	2.5	2.5
				3	4	5	6	7	8	9	10	11	12	13	14	15	16	17	18	19	20	21	22	23	24	25	26	27	28	29	30	31	32	33	34	35	36	37	38	39	40	41	42	43	44	45	46	47	48
																																															Better fit
																																															No Synapses Int_ k_int =	0.0011708
																																															k_int_HER2	0.00143
																																															k_deg HER2	0.0213
																																															Partial fit to show bell-shape
																																															k_int HER2	0.00024
																																															k_deg HER2	2.13e-05
[truncated: 64 more columns]
